# Supplementary material for: Clinicopathological Appearance of Epidermal Growth-Factor-Containing Fibulin-like Extracellular Matrix Protein 1 Deposition in the Lower Gastrointestinal Tract: An Autopsy-Based Study
Source: Int J Mol Sci. 2024 Jul 10;25(14):7581. doi: 10.3390/ijms25147581 (PMC11277079; doi:10.3390/ijms25147581)
Supplement: Supplementary file 1 [file ijms-25-07581-s001.zip]

Archive with 1 entries (1 files):
- ijms-3080531-supplementary.pdf
